# Supplementary material for: MsSPL9 Modulates Nodulation under Nitrate Sufficiency Condition in Medicago sativa
Source: Int J Mol Sci. 2023 Jun 1;24(11):9615. doi: 10.3390/ijms24119615 (PMC10253965; doi:10.3390/ijms24119615)
Supplement: Supplementary file 1 [file ijms-24-09615-s001.zip › Table S1.xls]

Table S1. List of primers used in this study
Primer name	Primer Seq	Primer Use?
LA-MsSPL9-Fq1?	AGATACAGCTCTTGCTACTG?	qPCR ? SPL9 transcript level?
LA-MsSPL9-Rq1?	GTTGAGAATGTTGAACTGAC?	qPCR ? SPL9 transcript level?
ms_ADF1qF?	TCAAGGCGAAAAGGACACAC?	qPCR (reference gene) - MsADF?
ms_ADF1qR?	AAAACAGCATAGCGGCACTC?	qPCR (reference gene) - MsADF?
ms_EIF4AqF?	TGCTAAGTTGCCTGAAACCG?	qPCR (reference gene) ? MseIF4A?
ms_EIF4AqR?	TGCCCATGTTTTCACCTTGC?	qPCR (reference gene) ? MseIF4A?
NIN-F	TGGATCTGCTGCTGATTTTG?	qPCR ? NIN transcript level?
NIN-R	TGTTGTTGTTGGGAAGGTGA?	qPCR ? NIN transcript level?
IPD3-F	ATCCCGGAGTCATGCAAACC?	qPCR ? IPD3 transcript level?
IPD3-R	GGAAGCTGTTCCGCCTTGTA?	qPCR ? IPD3 transcript level?
CRE1-F	TGAACGCAACAACTGGGATA	qPCR ? CRE1 transcript level?
CRE1-R	TGCCGGTACCACCATAATTT	qPCR ? CRE1 transcript level?
DELLA-F	TAACGGACCGGTTTTCGTAG?	qPCR ? DELLA transcript level?
DELLA-R	CCTTCATAAGCCACCACGTT?	qPCR ? DELLA transcript level?
DMI1-F	GCACTTTGGCATTCTTGGAC?	qPCR ? DMI1 transcript level?
DMI1-R	ATTTGTCACTCCAGCCAAGG?	qPCR ? DMI1 transcript level?
DMI2-F	TGCAGACCAATACCCGAAAT?	qPCR ? DMI2 transcript level?
DMI2-R	CTCCCTCGATTTCCAAGTCC?	qPCR ? DMI2 transcript level?
DMI3-F	GAAGCTGCAACTGTGGTTCA?	qPCR ? DMI3 transcript level?
DMI3-R	CAGAACTCAACCCAAAATCCA?	qPCR ? DMI3 transcript level?
NR1-F	CAACAAGCAGTGTAGATGA?	qPCR ? NR1 transcript level?
NR1-R	GAGACATTAGGCCACCATTAG?	qPCR ? NR1 transcript level?
NR2-F	TCCACTACCCCCAAAAAGTG?	qPCR ? NR2 transcript level?
NR2-R	GTTGCTGGGATTGAAGGTGT?	qPCR ? NR2 transcript level?
NRT2.5-F	GGTGGAGGAGCAACACAACT	qPCR ? NRT2.5 transcript level?
NRT2.5-R	AATGCTGGGATGAAAAATGC	qPCR ? NRT2.5 transcript level?
SUNN-F	CCGGACCGTCCAAGTAGTTA	qPCR ? SUNN transcript level?
SUNN-R	CCGGACCGTCCAAGTAGTTA	qPCR ? SUNN transcript level?
